# Supplementary material for: Influence of LVAD Cannula Outflow Graft Flow Rate and Location on Fluid-Particle Interactions and Thrombi Distribution: A Primary Numerical Study
Source: J Cardiovasc Transl Res. 2024 Jul 22;17(6):1316–27. doi: 10.1007/s12265-024-10547-1 (PMC11634971; doi:10.1007/s12265-024-10547-1)
Supplement: Supplementary file 1 — Supplementary Material 1. [file 12265_2024_10547_MOESM1_ESM.xlsx]

## Sheet: Sheet1
Table S1 The incidence rate and residence time of particles with a diameter of 2 mm originating from the LVAD (mean±standard deviation).
		Incidence of particles			Residence time of particles
		16.66 cm3/s（%）	33.33 cm3/s（%）	66.66 cm3/s（%）	16.66 cm3/s（s）	33.33 cm3/s（s）	66.66 cm3/s（s）
LVAD implantation into ascending aorta	Brachiocephalic trunk	16.5±0.25	19.3±0.20	20.3±0.06	1.402±0.009	1.013±0.001	0.705±0.002
	Left common carotid artery	21.9±0.77	42.3±0.28	10.5±0.04	1.311±0.005	1.043±0.001	0.716±0.005
	Left subclavian artery	8.3±0.57	14.5±0.41	8.9±0.05	1.293±0.007	1.098±0.006	0.747±0.005
LVAD implantation into descending aorta	Brachiocephalic trunk	0	0	22.8±0.36	0	0	2.724±0.36
	Left common carotid artery	0	0	12.4±0.03	0	0	2.404±0.03
	Left subclavian artery	0	0	14.5±0.06	0	0	2.293±0.06
