# Supplementary material for: Influence of LVAD Cannula Outflow Graft Flow Rate and Location on Fluid-Particle Interactions and Thrombi Distribution: A Primary Numerical Study
Source: J Cardiovasc Transl Res. 2024 Jul 22;17(6):1316–27. doi: 10.1007/s12265-024-10547-1 (PMC11634971; doi:10.1007/s12265-024-10547-1)
Supplement: Supplementary file 2 — Supplementary Material 2. [file 12265_2024_10547_MOESM2_ESM.xlsx]

## Sheet: Sheet1
Table S2 The incidence and residence time of 2 mm particles from the LV (mean±standard deviation).
		incidence of particles		residence time of particles
		16.66 cm3/s（%）	33.33 cm3/s（%）	16.66 cm3/s（s）	33.33 cm3/s（s）
LVAD implantation to the ascending aorta	Brachiocephalic trunk	24.7±0.37	36.4±0.62	0.86±0.004	0.905±0.003
	Left common carotid artery	39.5±029	24.8±0.72	0.891±0.003	0.957±0.007
	Left subclavian artery	16.0±0.05	14.1±0.13	0.876±0.002	1.0±0.007
LVAD implantation to the descending aorta	Brachiocephalic trunk	31.0±0.16	59.4±0.3	1.02±0.003	1.04±0.001
	Left common carotid artery	36.4±0.02	18.4±0.54	1.13±0.001	1.2±0.004
	Left subclavian artery	15.3±0.3	12.0±0.44	1.11±0.005	1.15±0.001
